# Supplementary material for: In-Plane Dynamic Crushing Response and Energy Absorption of a Novel Auxetic Honeycomb
Source: Materials (Basel). 2026 Feb 13;19(4):716. doi: 10.3390/ma19040716 (PMC12942234; doi:10.3390/ma19040716)
Supplement: Supplementary file 1 [file materials-19-00716-s001.zip]

Archive with 1 entries (1 files):
- materials-4123514-supplementary.pdf
